# Supplementary material for: Development of Yellow Rust-Resistant and High-Yielding Bread Wheat (Triticum aestivum L.) Lines Using Marker-Assisted Backcrossing Strategies
Source: Int J Mol Sci. 2025 Aug 6;26(15):7603. doi: 10.3390/ijms26157603 (PMC12347614; doi:10.3390/ijms26157603)
Supplement: Supplementary file 1 [file ijms-26-07603-s001.zip]

Archive with 1 entries (1 files):
- ijms-3684931-supplementary.pdf
